# Supplementary material for: Validation of attenuation imaging coefficient, shear wave elastography, and dispersion as emerging tools for non-invasive evaluation of liver tissue in children
Source: Front Pediatr. 2023 Apr 17;11:1020690. doi: 10.3389/fped.2023.1020690 (PMC10150017; doi:10.3389/fped.2023.1020690)
Supplement: Supplementary file 2 [file Table2.xlsx]

## Sheet: Supplemental Table 4 - ATI
age (years)	P3	P10	P25	P50	P75	P90	P97
0	0.573108	0.598255	0.625519	0.658138	0.693474	0.727861	0.764471
0.180808	0.569712	0.595119	0.62254	0.655171	0.6903	0.724263	0.760176
0.361616	0.566311	0.591988	0.61957	0.652214	0.687137	0.720682	0.755919
0.542424	0.562909	0.588866	0.616613	0.649271	0.683989	0.717122	0.751702
0.723232	0.559509	0.585755	0.613673	0.646346	0.68086	0.713589	0.747529
0.90404	0.556112	0.58266	0.610753	0.643443	0.677756	0.710087	0.743405
1.08485	0.552727	0.579587	0.60786	0.640568	0.674682	0.706624	0.73934
1.26566	0.549363	0.576543	0.605	0.637728	0.671645	0.703208	0.735343
1.44646	0.546026	0.573535	0.60218	0.634928	0.668653	0.699847	0.731425
1.62727	0.542728	0.570571	0.599404	0.632174	0.665712	0.696551	0.727595
1.80808	0.539476	0.567659	0.596681	0.629472	0.662829	0.693326	0.723864
1.98889	0.536283	0.564804	0.594012	0.626826	0.660008	0.69018	0.72024
2.1697	0.53316	0.562014	0.591403	0.624237	0.657253	0.687118	0.716733
2.35051	0.53012	0.559295	0.588857	0.621709	0.654568	0.684147	0.713351
2.53131	0.527178	0.556655	0.586377	0.619243	0.651955	0.681273	0.710103
2.71212	0.524344	0.5541	0.583965	0.616842	0.649418	0.678498	0.706994
2.89293	0.521621	0.551629	0.581621	0.614503	0.646955	0.675822	0.70402
3.07374	0.519005	0.549238	0.579342	0.612225	0.644562	0.673237	0.701172
3.25455	0.516492	0.546924	0.577123	0.610003	0.642235	0.670739	0.698439
3.43535	0.514075	0.544682	0.574962	0.607834	0.639971	0.668321	0.695815
3.61616	0.511751	0.542507	0.572855	0.605717	0.637765	0.665978	0.69329
3.79697	0.509511	0.540395	0.570798	0.603645	0.635613	0.663704	0.690856
3.97778	0.507349	0.538341	0.568787	0.601618	0.633511	0.661493	0.688503
4.15859	0.505255	0.536337	0.566818	0.599629	0.631454	0.659338	0.686222
4.33939	0.503219	0.534379	0.564886	0.597677	0.629437	0.657232	0.684003
4.5202	0.501236	0.532461	0.562987	0.595757	0.627457	0.65517	0.681839
4.70101	0.499302	0.53058	0.56112	0.593866	0.62551	0.653148	0.679725
4.88182	0.497415	0.528733	0.559281	0.592003	0.623593	0.651164	0.677658
5.06263	0.495575	0.526921	0.557469	0.590164	0.621705	0.649216	0.675638
5.24343	0.493784	0.525141	0.55568	0.588346	0.619842	0.647301	0.673663
5.42424	0.49204	0.523393	0.553914	0.586549	0.618003	0.645417	0.67173
5.60505	0.490347	0.521678	0.552172	0.584772	0.616189	0.643567	0.669843
5.78586	0.488711	0.519999	0.550455	0.583018	0.614402	0.641754	0.668006
5.96667	0.487138	0.518361	0.548767	0.581289	0.612645	0.639981	0.666225
6.14747	0.485631	0.516767	0.54711	0.579588	0.610922	0.638254	0.664506
6.32828	0.484198	0.515221	0.545488	0.577917	0.609235	0.636575	0.662853
6.50909	0.482846	0.513729	0.543906	0.576283	0.607591	0.634953	0.661277
6.6899	0.481581	0.5123	0.542372	0.574694	0.606	0.633398	0.659789
6.87071	0.480414	0.510941	0.540894	0.573158	0.604469	0.63192	0.6584
7.05152	0.479352	0.509661	0.539481	0.571683	0.60301	0.63053	0.657123
7.23232	0.478401	0.508467	0.53814	0.570278	0.601629	0.629236	0.655969
7.41313	0.477566	0.507364	0.536876	0.568947	0.600332	0.628047	0.654947
7.59394	0.476845	0.506352	0.53569	0.567691	0.599122	0.626963	0.65406
7.77475	0.476238	0.505432	0.534583	0.566514	0.598	0.625988	0.653312
7.95556	0.475743	0.504605	0.533558	0.565415	0.596968	0.625124	0.652706
8.13636	0.47536	0.503871	0.532615	0.564397	0.596027	0.624373	0.652246
8.31717	0.475083	0.503228	0.531752	0.563458	0.595176	0.623734	0.651934
8.49798	0.474905	0.502671	0.530966	0.562593	0.594411	0.623204	0.651766
8.67879	0.474821	0.502194	0.53025	0.561797	0.593725	0.622777	0.65174
8.8596	0.474822	0.501792	0.529602	0.561066	0.593115	0.62245	0.651855
9.0404	0.474902	0.501459	0.529015	0.560396	0.592576	0.622219	0.652108
9.22121	0.475053	0.50119	0.528484	0.559779	0.592101	0.622077	0.652496
9.40202	0.475266	0.500977	0.528002	0.559208	0.591682	0.622019	0.653018
9.58283	0.475532	0.500812	0.527561	0.558675	0.591312	0.622038	0.653669
9.76364	0.475844	0.500688	0.527154	0.558173	0.590983	0.622127	0.65445
9.94444	0.476192	0.500596	0.526773	0.557693	0.590685	0.62228	0.655358
10.1253	0.476568	0.500529	0.52641	0.557228	0.590412	0.622491	0.656395
10.3061	0.476963	0.500478	0.526058	0.556768	0.590156	0.622753	0.657562
10.4869	0.477369	0.500437	0.525709	0.556308	0.589908	0.623062	0.658863
10.6677	0.477777	0.500397	0.525355	0.555838	0.58966	0.623413	0.660303
10.8485	0.478179	0.50035	0.52499	0.555351	0.589405	0.6238	0.661892
11.0293	0.478567	0.50029	0.524606	0.55484	0.589136	0.624221	0.663639
11.2101	0.478931	0.500207	0.524195	0.554295	0.588844	0.624671	0.66556
11.3909	0.479265	0.500095	0.52375	0.553711	0.588521	0.625147	0.667673
11.5717	0.479559	0.499946	0.523264	0.553079	0.588162	0.625648	0.670004
11.7525	0.479806	0.499753	0.522731	0.552395	0.58776	0.626174	0.672584
11.9333	0.48	0.499511	0.522146	0.551652	0.58731	0.626725	0.675453
12.1141	0.480134	0.499215	0.521505	0.550848	0.586808	0.627304	0.67866
12.2949	0.480203	0.498859	0.520805	0.549979	0.58625	0.627913	0.682257
12.4758	0.4802	0.49844	0.52004	0.54904	0.58563	0.628547	0.686292
12.6566	0.480122	0.497952	0.519208	0.548025	0.584938	0.629193	0.690781
12.8374	0.479963	0.497391	0.518303	0.54693	0.58416	0.62982	0.695669
13.0182	0.479721	0.496756	0.517323	0.545747	0.583279	0.630379	0.700817
13.199	0.479396	0.496044	0.516266	0.544472	0.582275	0.630806	0.70599
13.3798	0.478987	0.495256	0.515129	0.543098	0.581127	0.631029	0.710877
13.5606	0.478494	0.494389	0.513913	0.541622	0.579818	0.630974	0.715143
13.7414	0.477918	0.493447	0.512617	0.540043	0.578336	0.630579	0.718486
13.9222	0.477263	0.492431	0.511247	0.538364	0.576675	0.629801	0.720689
14.103	0.476532	0.491348	0.509806	0.536591	0.574838	0.62862	0.721643
14.2838	0.475732	0.490202	0.508302	0.534732	0.572834	0.627033	0.721343
14.4646	0.474866	0.488997	0.50674	0.532796	0.570675	0.625058	0.719867
14.6455	0.47394	0.487741	0.505128	0.530791	0.568376	0.622725	0.717346
14.8263	0.472957	0.486436	0.503471	0.528728	0.565953	0.620071	0.713937
15.0071	0.471922	0.485088	0.501773	0.526614	0.563424	0.617139	0.709799
15.1879	0.470838	0.4837	0.500041	0.524458	0.560806	0.613974	0.705086
15.3687	0.469709	0.482276	0.498278	0.522268	0.558115	0.610618	0.699935
15.5495	0.468539	0.480819	0.49649	0.520049	0.555365	0.60711	0.694463
15.7303	0.467329	0.479333	0.49468	0.517809	0.552571	0.603486	0.688768
15.9111	0.466084	0.477821	0.49285	0.515553	0.549745	0.599777	0.682931
16.0919	0.464806	0.476284	0.491005	0.513285	0.546896	0.596011	0.677018
16.2727	0.463497	0.474726	0.489146	0.511009	0.544035	0.59221	0.671081
16.4535	0.462161	0.473148	0.487277	0.50873	0.541169	0.588393	0.665159
16.6343	0.460799	0.471555	0.485401	0.506451	0.538304	0.584577	0.659281
16.8152	0.459417	0.469948	0.483519	0.504176	0.535448	0.580772	0.653468
16.996	0.458017	0.468332	0.481636	0.501907	0.532604	0.576989	0.647736
17.1768	0.456603	0.466709	0.479754	0.499648	0.529778	0.573235	0.642096
17.3576	0.455179	0.465082	0.477875	0.4974	0.526972	0.569518	0.636555
17.5384	0.453745	0.463452	0.476001	0.495166	0.524188	0.565841	0.631116
17.7192	0.452302	0.461819	0.47413	0.492943	0.521427	0.562204	0.62578
17.9	0.450851	0.460184	0.472264	0.490733	0.518687	0.558607	0.620544

## Sheet: Supplemental Table 5 - SWD
BMI SDS	P3	P10	P25	P50	P75	P90	P97
-1.8	11.5173	11.9019	12.3813	13.0772	14.0709	15.4682	17.8941
-1.76162	11.506	11.893	12.3749	13.073	14.067	15.4592	17.8691
-1.72323	11.4947	11.8841	12.3685	13.0688	14.0628	15.4496	17.8415
-1.68485	11.4833	11.8752	12.362	13.0645	14.0584	15.4392	17.8114
-1.64646	11.4719	11.8663	12.3555	13.0601	14.0538	15.4281	17.7787
-1.60808	11.4603	11.8572	12.3489	13.0556	14.0489	15.4162	17.7435
-1.5697	11.4487	11.8482	12.3423	13.051	14.0438	15.4037	17.7058
-1.53131	11.4371	11.8391	12.3357	13.0464	14.0384	15.3904	17.6657
-1.49293	11.4253	11.8299	12.329	13.0417	14.0328	15.3765	17.6232
-1.45455	11.4135	11.8207	12.3223	13.0369	14.027	15.362	17.5786
-1.41616	11.4016	11.8114	12.3155	13.032	14.0209	15.3468	17.5319
-1.37778	11.3896	11.8021	12.3087	13.027	14.0147	15.331	17.4832
-1.33939	11.3776	11.7927	12.3018	13.022	14.0081	15.3146	17.4328
-1.30101	11.3654	11.7833	12.2949	13.0168	14.0014	15.2977	17.3809
-1.26263	11.3532	11.7738	12.288	13.0116	13.9945	15.2803	17.3276
-1.22424	11.3409	11.7643	12.281	13.0064	13.9874	15.2625	17.2731
-1.18586	11.3285	11.7547	12.274	13.001	13.9801	15.2443	17.2177
-1.14747	11.316	11.7451	12.267	12.9956	13.9726	15.2257	17.1616
-1.10909	11.3035	11.7354	12.2599	12.9901	13.965	15.2068	17.1049
-1.07071	11.2908	11.7257	12.2527	12.9846	13.9572	15.1876	17.0481
-1.03232	11.2781	11.7159	12.2456	12.979	13.9493	15.1683	16.9911
-0.993939	11.2653	11.7061	12.2384	12.9734	13.9412	15.1487	16.9343
-0.955556	11.2523	11.6962	12.2312	12.9677	13.9331	15.1291	16.8778
-0.917172	11.2393	11.6863	12.2239	12.962	13.9249	15.1093	16.8218
-0.878788	11.2262	11.6763	12.2166	12.9562	13.9166	15.0896	16.7664
-0.840404	11.2131	11.6663	12.2093	12.9504	13.9083	15.0698	16.7119
-0.80202	11.1998	11.6562	12.202	12.9446	13.8999	15.0501	16.6583
-0.763636	11.1864	11.6461	12.1947	12.9388	13.8914	15.0305	16.6056
-0.725253	11.1729	11.6359	12.1873	12.933	13.883	15.011	16.5541
-0.686869	11.1594	11.6257	12.1799	12.9271	13.8745	14.9916	16.5036
-0.648485	11.1457	11.6155	12.1726	12.9212	13.866	14.9724	16.4544
-0.610101	11.1319	11.6052	12.1652	12.9153	13.8575	14.9533	16.4062
-0.571717	11.1181	11.5948	12.1577	12.9094	13.849	14.9345	16.3593
-0.533333	11.1041	11.5844	12.1503	12.9036	13.8405	14.9158	16.3135
-0.494949	11.09	11.574	12.1429	12.8977	13.8321	14.8973	16.2689
-0.456566	11.0759	11.5635	12.1354	12.8918	13.8236	14.8789	16.2253
-0.418182	11.0616	11.553	12.128	12.8859	13.8151	14.8608	16.1829
-0.379798	11.0472	11.5424	12.1205	12.88	13.8067	14.8429	16.1414
-0.341414	11.0327	11.5318	12.113	12.8741	13.7983	14.8251	16.1009
-0.30303	11.0181	11.5211	12.1056	12.8682	13.7899	14.8075	16.0614
-0.264646	11.0033	11.5104	12.0981	12.8623	13.7815	14.7901	16.0227
-0.226263	10.9884	11.4996	12.0906	12.8564	13.7732	14.7729	15.9849
-0.187879	10.9735	11.4888	12.083	12.8505	13.7648	14.7558	15.948
-0.149495	10.9583	11.4779	12.0755	12.8446	13.7565	14.7389	15.9118
-0.111111	10.9431	11.467	12.068	12.8387	13.7481	14.7221	15.8764
-0.0727273	10.9277	11.456	12.0604	12.8328	13.7398	14.7055	15.8416
-0.0343434	10.9122	11.445	12.0529	12.8269	13.7316	14.6891	15.8076
0.0040404	10.8966	11.4339	12.0453	12.821	13.7233	14.6728	15.7743
0.0424242	10.8808	11.4227	12.0377	12.8151	13.715	14.6566	15.7416
0.0808081	10.8648	11.4115	12.0301	12.8092	13.7068	14.6406	15.7095
0.119192	10.8487	11.4003	12.0225	12.8033	13.6985	14.6248	15.6779
0.157576	10.8325	11.3889	12.0149	12.7974	13.6903	14.609	15.647
0.19596	10.8161	11.3776	12.0073	12.7915	13.6821	14.5934	15.6166
0.234343	10.7995	11.3661	11.9997	12.7856	13.6739	14.5779	15.5867
0.272727	10.7828	11.3546	11.992	12.7797	13.6657	14.5626	15.5574
0.311111	10.7659	11.343	11.9843	12.7738	13.6576	14.5473	15.5285
0.349495	10.7488	11.3314	11.9767	12.7679	13.6494	14.5322	15.5001
0.387879	10.7315	11.3196	11.969	12.762	13.6413	14.5172	15.4722
0.426263	10.7141	11.3079	11.9613	12.7561	13.6331	14.5023	15.4447
0.464646	10.6964	11.296	11.9536	12.7502	13.625	14.4876	15.4176
0.50303	10.6786	11.2841	11.9458	12.7443	13.6169	14.4729	15.391
0.541414	10.6606	11.2721	11.9381	12.7384	13.6088	14.4583	15.3647
0.579798	10.6423	11.26	11.9304	12.7326	13.6007	14.4439	15.3388
0.618182	10.6239	11.2478	11.9226	12.7267	13.5927	14.4296	15.3133
0.656566	10.6052	11.2356	11.9148	12.7208	13.5846	14.4153	15.2882
0.694949	10.5863	11.2233	11.907	12.7149	13.5766	14.4012	15.2634
0.733333	10.5672	11.2109	11.8992	12.709	13.5686	14.3871	15.239
0.771717	10.5478	11.1984	11.8914	12.7031	13.5605	14.3732	15.2149
0.810101	10.5282	11.1859	11.8836	12.6972	13.5525	14.3593	15.1911
0.848485	10.5084	11.1732	11.8757	12.6913	13.5445	14.3455	15.1676
0.886869	10.4882	11.1605	11.8679	12.6854	13.5366	14.3319	15.1444
0.925253	10.4678	11.1477	11.86	12.6795	13.5286	14.3183	15.1216
0.963636	10.4471	11.1348	11.8521	12.6736	13.5206	14.3048	15.099
1.00202	10.4262	11.1217	11.8442	12.6677	13.5127	14.2914	15.0767
1.0404	10.4049	11.1086	11.8363	12.6618	13.5047	14.278	15.0546
1.07879	10.3833	11.0954	11.8284	12.6559	13.4968	14.2648	15.0328
1.11717	10.3614	11.0821	11.8204	12.65	13.4889	14.2516	15.0113
1.15556	10.3392	11.0687	11.8125	12.6441	13.481	14.2385	14.99
1.19394	10.3166	11.0552	11.8045	12.6382	13.4731	14.2255	14.969
1.23232	10.2936	11.0415	11.7965	12.6323	13.4652	14.2125	14.9482
1.27071	10.2703	11.0278	11.7885	12.6264	13.4573	14.1997	14.9276
1.30909	10.2466	11.0139	11.7804	12.6205	13.4495	14.1869	14.9073
1.34747	10.2225	11	11.7724	12.6146	13.4416	14.1741	14.8871
1.38586	10.198	10.9859	11.7643	12.6087	13.4338	14.1615	14.8672
1.42424	10.1731	10.9717	11.7563	12.6028	13.4259	14.1489	14.8475
1.46263	10.1477	10.9573	11.7482	12.5969	13.4181	14.1364	14.828
1.50101	10.1219	10.9428	11.7401	12.591	13.4103	14.1239	14.8087
1.53939	10.0955	10.9282	11.7319	12.5851	13.4025	14.1115	14.7896
1.57778	10.0687	10.9135	11.7238	12.5792	13.3947	14.0992	14.7706
1.61616	10.0413	10.8986	11.7156	12.5733	13.3869	14.087	14.7519
1.65455	10.0134	10.8836	11.7074	12.5674	13.3792	14.0748	14.7333
1.69293	9.98486	10.8684	11.6992	12.5615	13.3714	14.0626	14.7149
1.73131	9.95575	10.853	11.691	12.5556	13.3636	14.0506	14.6967
1.7697	9.92601	10.8376	11.6828	12.5497	13.3559	14.0386	14.6787
1.80808	9.89561	10.8219	11.6745	12.5439	13.3481	14.0266	14.6608
1.84646	9.86454	10.8061	11.6662	12.538	13.3404	14.0147	14.6431
1.88485	9.83277	10.7901	11.6579	12.5321	13.3327	14.0029	14.6255
1.92323	9.80028	10.774	11.6496	12.5262	13.325	13.9911	14.6081
1.96162	9.76707	10.7577	11.6413	12.5203	13.3173	13.9794	14.5908
2	9.73315	10.7413	11.633	12.5144	13.3096	13.9677	14.5737

## Sheet: Supp. Table 6 - SWE_boys_kPa
abdominal wall (mm)	P3	P10	P25	P50	P75	P90	P97
5	2.98637	3.36744	3.76224	4.21053	4.66831	5.08796	5.50892
5.18182	3.00525	3.38268	3.77418	4.21924	4.67428	5.09188	5.51119
5.36364	3.024	3.39786	3.78608	4.22796	4.68026	5.0958	5.51345
5.54545	3.04262	3.41296	3.79797	4.23667	4.68626	5.09973	5.51571
5.72727	3.06111	3.428	3.80982	4.24538	4.69226	5.10367	5.51796
5.90909	3.07949	3.44297	3.82165	4.2541	4.69827	5.10761	5.52022
6.09091	3.09775	3.45788	3.83345	4.26281	4.70429	5.11157	5.52247
6.27273	3.11589	3.47273	3.84523	4.27153	4.71033	5.11553	5.52472
6.45455	3.13392	3.48752	3.85699	4.28024	4.71637	5.11951	5.52697
6.63636	3.15184	3.50224	3.86872	4.28895	4.72243	5.12349	5.52923
6.81818	3.16965	3.51691	3.88042	4.29767	4.72849	5.12749	5.53148
7	3.18736	3.53151	3.8921	4.30638	4.73457	5.13149	5.53374
7.18182	3.20496	3.54606	3.90376	4.31509	4.74065	5.1355	5.53599
7.36364	3.22246	3.56056	3.91539	4.32381	4.74675	5.13953	5.53825
7.54545	3.23986	3.57499	3.927	4.33252	4.75286	5.14356	5.54052
7.72727	3.25716	3.58937	3.93859	4.34124	4.75898	5.14761	5.54278
7.90909	3.27437	3.6037	3.95015	4.34995	4.76511	5.15167	5.54506
8.09091	3.29148	3.61797	3.9617	4.35866	4.77125	5.15574	5.54733
8.27273	3.3085	3.63219	3.97321	4.36738	4.7774	5.15982	5.54961
8.45455	3.32543	3.64636	3.98471	4.37609	4.78356	5.16391	5.5519
8.63636	3.34227	3.66048	3.99619	4.38481	4.78973	5.16802	5.55419
8.81818	3.35903	3.67455	4.00764	4.39352	4.79592	5.17213	5.55649
9	3.37569	3.68857	4.01907	4.40223	4.80211	5.17626	5.5588
9.18182	3.39228	3.70254	4.03049	4.41095	4.80832	5.18041	5.56111
9.36364	3.40878	3.71646	4.04188	4.41966	4.81454	5.18457	5.56343
9.54545	3.42521	3.73033	4.05325	4.42837	4.82076	5.18874	5.56576
9.72727	3.44155	3.74416	4.0646	4.43709	4.827	5.19292	5.5681
9.90909	3.45781	3.75794	4.07593	4.4458	4.83326	5.19712	5.57045
10.0909	3.474	3.77168	4.08724	4.45452	4.83952	5.20133	5.57281
10.2727	3.49011	3.78537	4.09853	4.46323	4.84579	5.20555	5.57518
10.4545	3.50615	3.79902	4.1098	4.47194	4.85208	5.20979	5.57756
10.6364	3.52212	3.81263	4.12105	4.48066	4.85837	5.21405	5.57995
10.8182	3.53801	3.82619	4.13228	4.48937	4.86468	5.21832	5.58235
11	3.55383	3.83971	4.14349	4.49809	4.871	5.2226	5.58477
11.1818	3.56959	3.85318	4.15468	4.5068	4.87733	5.2269	5.5872
11.3636	3.58527	3.86662	4.16586	4.51551	4.88367	5.23121	5.58964
11.5455	3.60089	3.88002	4.17702	4.52423	4.89003	5.23554	5.59209
11.7273	3.61645	3.89337	4.18815	4.53294	4.89639	5.23989	5.59455
11.9091	3.63193	3.90669	4.19927	4.54165	4.90277	5.24425	5.59703
12.0909	3.64736	3.91996	4.21038	4.55037	4.90915	5.24862	5.59953
12.2727	3.66272	3.9332	4.22146	4.55908	4.91555	5.25301	5.60204
12.4545	3.67802	3.9464	4.23253	4.5678	4.92196	5.25742	5.60456
12.6364	3.69325	3.95957	4.24358	4.57651	4.92839	5.26185	5.6071
12.8182	3.70843	3.97269	4.25461	4.58522	4.93482	5.26629	5.60966
13	3.72355	3.98578	4.26562	4.59394	4.94126	5.27074	5.61223
13.1818	3.73861	3.99883	4.27662	4.60265	4.94772	5.27522	5.61482
13.3636	3.75361	4.01185	4.2876	4.61137	4.95419	5.27971	5.61742
13.5455	3.76856	4.02483	4.29857	4.62008	4.96067	5.28422	5.62004
13.7273	3.78345	4.03778	4.30952	4.62879	4.96716	5.28874	5.62268
13.9091	3.79828	4.05069	4.32045	4.63751	4.97366	5.29328	5.62534
14.0909	3.81306	4.06357	4.33137	4.64622	4.98017	5.29784	5.62801
14.2727	3.82779	4.07641	4.34227	4.65494	4.9867	5.30241	5.63071
14.4545	3.84246	4.08922	4.35315	4.66365	4.99323	5.30701	5.63342
14.6364	3.85708	4.102	4.36402	4.67236	4.99978	5.31162	5.63615
14.8182	3.87165	4.11475	4.37487	4.68108	5.00634	5.31624	5.6389
15	3.88617	4.12746	4.38571	4.68979	5.01291	5.32089	5.64167
15.1818	3.90064	4.14014	4.39653	4.6985	5.01949	5.32555	5.64445
15.3636	3.91506	4.15279	4.40734	4.70722	5.02609	5.33023	5.64726
15.5455	3.92943	4.16541	4.41813	4.71593	5.03269	5.33493	5.65009
15.7273	3.94375	4.178	4.4289	4.72465	5.03931	5.33965	5.65294
15.9091	3.95803	4.19056	4.43967	4.73336	5.04594	5.34438	5.65581
16.0909	3.97226	4.20309	4.45041	4.74207	5.05257	5.34914	5.6587
16.2727	3.98644	4.21558	4.46115	4.75079	5.05922	5.35391	5.66161
16.4545	4.00058	4.22805	4.47187	4.7595	5.06589	5.35869	5.66455
16.6364	4.01467	4.24049	4.48257	4.76822	5.07256	5.3635	5.6675
16.8182	4.02872	4.2529	4.49326	4.77693	5.07924	5.36833	5.67048
17	4.04272	4.26529	4.50394	4.78564	5.08594	5.37317	5.67348
17.1818	4.05668	4.27764	4.5146	4.79436	5.09264	5.37803	5.6765
17.3636	4.0706	4.28997	4.52525	4.80307	5.09936	5.38291	5.67954
17.5455	4.08447	4.30227	4.53588	4.81178	5.10609	5.38781	5.68261
17.7273	4.0983	4.31454	4.5465	4.8205	5.11283	5.39273	5.68569
17.9091	4.1121	4.32678	4.55711	4.82921	5.11958	5.39766	5.6888
18.0909	4.12585	4.339	4.5677	4.83793	5.12634	5.40262	5.69194
18.2727	4.13956	4.35119	4.57828	4.84664	5.13312	5.40759	5.6951
18.4545	4.15323	4.36335	4.58885	4.85535	5.1399	5.41258	5.69828
18.6364	4.16686	4.37549	4.59941	4.86407	5.1467	5.41759	5.70148
18.8182	4.18045	4.38761	4.60995	4.87278	5.1535	5.42262	5.70471
19	4.194	4.39969	4.62048	4.8815	5.16032	5.42767	5.70796
19.1818	4.20752	4.41176	4.63099	4.89021	5.16715	5.43274	5.71124
19.3636	4.22099	4.42379	4.6415	4.89892	5.17399	5.43782	5.71454
19.5455	4.23443	4.43581	4.65199	4.90764	5.18084	5.44293	5.71787
19.7273	4.24784	4.4478	4.66247	4.91635	5.1877	5.44805	5.72121
19.9091	4.2612	4.45976	4.67293	4.92506	5.19457	5.45319	5.72459
20.0909	4.27454	4.4717	4.68339	4.93378	5.20145	5.45835	5.72799
20.2727	4.28783	4.48362	4.69383	4.94249	5.20834	5.46353	5.73141
20.4545	4.30109	4.49551	4.70426	4.95121	5.21525	5.46873	5.73486
20.6364	4.31432	4.50738	4.71468	4.95992	5.22216	5.47395	5.73833
20.8182	4.32751	4.51923	4.72509	4.96863	5.22909	5.47918	5.74183
21	4.34066	4.53105	4.73548	4.97735	5.23602	5.48444	5.74535
21.1818	4.35379	4.54285	4.74586	4.98606	5.24297	5.48971	5.7489
21.3636	4.36687	4.55463	4.75624	4.99478	5.24993	5.495	5.75247
21.5455	4.37993	4.56639	4.7666	5.00349	5.25689	5.50031	5.75607
21.7273	4.39295	4.57812	4.77694	5.0122	5.26387	5.50564	5.75969
21.9091	4.40595	4.58983	4.78728	5.02092	5.27086	5.51099	5.76334
22.0909	4.4189	4.60152	4.79761	5.02963	5.27786	5.51635	5.76702
22.2727	4.43183	4.61319	4.80792	5.03835	5.28487	5.52174	5.77072
22.4545	4.44473	4.62484	4.81823	5.04706	5.29189	5.52714	5.77444
22.6364	4.45759	4.63647	4.82852	5.05577	5.29891	5.53257	5.77819
22.8182	4.47043	4.64807	4.8388	5.06449	5.30595	5.53801	5.78197
23	4.48323	4.65966	4.84907	5.0732	5.313	5.54347	5.78577

## Sheet: Supp. Table 7 - SWE_girls_kPa
abdominal wall (mm)	P3	P10	P25	P50	P75	P90	P97
6	3.41288	3.55077	3.70128	3.88284	4.08148	4.27688	4.48733
6.12121	3.40763	3.54938	3.70443	3.89192	4.09761	4.30051	4.51968
6.24242	3.40233	3.54793	3.70753	3.90099	4.11382	4.32437	4.55245
6.36364	3.397	3.54644	3.7106	3.91007	4.13012	4.34843	4.58562
6.48485	3.39164	3.54492	3.71364	3.91915	4.14649	4.37268	4.61917
6.60606	3.3863	3.54338	3.71665	3.92822	4.16292	4.3971	4.65305
6.72727	3.38097	3.54183	3.71965	3.9373	4.1794	4.42168	4.68726
6.84848	3.37568	3.5403	3.72265	3.94637	4.19593	4.44638	4.72174
6.9697	3.37045	3.5388	3.72565	3.95545	4.21249	4.47118	4.75646
7.09091	3.36531	3.53733	3.72867	3.96453	4.22906	4.49607	4.7914
7.21212	3.36026	3.53592	3.7317	3.9736	4.24565	4.52102	4.82649
7.33333	3.35533	3.53459	3.73477	3.98268	4.26223	4.546	4.86171
7.45455	3.35054	3.53334	3.73787	3.99176	4.2788	4.57098	4.89701
7.57576	3.34591	3.5322	3.74103	4.00083	4.29534	4.59594	4.93234
7.69697	3.34146	3.53117	3.74425	4.00991	4.31183	4.62084	4.96764
7.81818	3.33721	3.53028	3.74753	4.01898	4.32827	4.64566	5.00287
7.93939	3.33317	3.52954	3.75089	4.02806	4.34463	4.67036	5.03797
8.06061	3.32937	3.52896	3.75434	4.03714	4.36092	4.69491	5.07288
8.18182	3.32582	3.52856	3.75789	4.04621	4.3771	4.71928	5.10755
8.30303	3.32255	3.52836	3.76155	4.05529	4.39317	4.74344	5.14192
8.42424	3.31956	3.52836	3.76532	4.06437	4.40911	4.76734	5.17592
8.54545	3.31689	3.52859	3.76921	4.07344	4.42491	4.79097	5.20949
8.66667	3.31454	3.52906	3.77324	4.08252	4.44055	4.81427	5.24257
8.78788	3.31253	3.52978	3.77742	4.09159	4.45602	4.83723	5.27509
8.90909	3.31088	3.53077	3.78175	4.10067	4.47131	4.8598	5.307
9.0303	3.30961	3.53203	3.78623	4.10975	4.48639	4.88194	5.33823
9.15152	3.30873	3.53359	3.79089	4.11882	4.50127	4.90364	5.36871
9.27273	3.30825	3.53545	3.79573	4.1279	4.51591	4.92485	5.39839
9.39394	3.30819	3.53763	3.80075	4.13698	4.53031	4.94554	5.4272
9.51515	3.30856	3.54013	3.80596	4.14605	4.54446	4.96568	5.45507
9.63636	3.30938	3.54298	3.81138	4.15513	4.55835	4.98524	5.48197
9.75758	3.31066	3.54617	3.817	4.1642	4.57195	5.00418	5.50782
9.87879	3.31241	3.54973	3.82284	4.17328	4.58527	5.0225	5.53258
10	3.31464	3.55365	3.82889	4.18236	4.59829	5.04015	5.5562
10.1212	3.31736	3.55795	3.83517	4.19143	4.611	5.05711	5.57862
10.2424	3.32059	3.56264	3.84169	4.20051	4.62339	5.07336	5.59981
10.3636	3.32432	3.56772	3.84844	4.20959	4.63546	5.08889	5.61973
10.4848	3.32858	3.5732	3.85543	4.21866	4.64718	5.10366	5.63835
10.6061	3.33337	3.57909	3.86267	4.22774	4.65857	5.11767	5.65562
10.7273	3.33869	3.5854	3.87016	4.23681	4.66961	5.1309	5.67153
10.8485	3.34455	3.59212	3.87789	4.24589	4.6803	5.14334	5.68606
10.9697	3.35096	3.59927	3.88589	4.25497	4.69064	5.15498	5.69918
11.0909	3.35792	3.60684	3.89414	4.26404	4.70061	5.16582	5.71089
11.2121	3.36544	3.61484	3.90265	4.27312	4.71022	5.17584	5.72118
11.3333	3.37352	3.62328	3.91142	4.2822	4.71947	5.18506	5.73005
11.4545	3.38216	3.63215	3.92046	4.29127	4.72836	5.19346	5.7375
11.5758	3.39136	3.64146	3.92975	4.30035	4.73689	5.20105	5.74355
11.697	3.40113	3.6512	3.9393	4.30942	4.74505	5.20784	5.7482
11.8182	3.41147	3.66138	3.94912	4.3185	4.75286	5.21384	5.75148
11.9394	3.42237	3.67199	3.9592	4.32758	4.76032	5.21905	5.75341
12.0606	3.43383	3.68303	3.96953	4.33665	4.76743	5.22349	5.75401
12.1818	3.44586	3.6945	3.98012	4.34573	4.77419	5.22718	5.75332
12.303	3.45844	3.70639	3.99096	4.3548	4.78061	5.23013	5.75138
12.4242	3.47158	3.71871	4.00205	4.36388	4.78671	5.23236	5.74821
12.5455	3.48526	3.73145	4.01338	4.37296	4.79248	5.23389	5.74388
12.6667	3.49949	3.74459	4.02496	4.38203	4.79794	5.23475	5.73842
12.7879	3.51425	3.75814	4.03677	4.39111	4.8031	5.23495	5.73188
12.9091	3.52955	3.77209	4.04882	4.40019	4.80796	5.23453	5.72431
13.0303	3.54536	3.78642	4.06109	4.40926	4.81254	5.23352	5.71577
13.1515	3.56169	3.80114	4.07358	4.41834	4.81685	5.23193	5.70631
13.2727	3.57851	3.81623	4.08629	4.42741	4.82089	5.2298	5.69599
13.3939	3.59583	3.83168	4.0992	4.43649	4.82469	5.22717	5.68486
13.5152	3.61362	3.84748	4.11231	4.44557	4.82826	5.22406	5.67299
13.6364	3.63188	3.86362	4.12561	4.45464	4.8316	5.2205	5.66043
13.7576	3.6506	3.88009	4.1391	4.46372	4.83473	5.21652	5.64725
13.8788	3.66975	3.89688	4.15276	4.4728	4.83767	5.21217	5.6335
14	3.68932	3.91397	4.16659	4.48187	4.84043	5.20746	5.61924
14.1212	3.7093	3.93135	4.18058	4.49095	4.84302	5.20244	5.60454
14.2424	3.72967	3.949	4.19472	4.50002	4.84545	5.19713	5.58944
14.3636	3.75041	3.96692	4.20899	4.5091	4.84775	5.19157	5.574
14.4848	3.7715	3.98508	4.2234	4.51818	4.84992	5.18579	5.55828
14.6061	3.79294	4.00347	4.23793	4.52725	4.85198	5.17982	5.54234
14.7273	3.81469	4.02208	4.25258	4.53633	4.85394	5.1737	5.52623
14.8485	3.83673	4.04089	4.26732	4.54541	4.85582	5.16744	5.50999
14.9697	3.85906	4.05989	4.28216	4.55448	4.85763	5.16109	5.49367
15.0909	3.88163	4.07905	4.29707	4.56356	4.85939	5.15466	5.47733
15.2121	3.90445	4.09836	4.31206	4.57263	4.8611	5.1482	5.46101
15.3333	3.92748	4.1178	4.32712	4.58171	4.86278	5.14172	5.44475
15.4545	3.95069	4.13736	4.34222	4.59079	4.86444	5.13525	5.42859
15.5758	3.97408	4.15703	4.35737	4.59986	4.86609	5.12881	5.41257
15.697	3.99762	4.17677	4.37255	4.60894	4.86776	5.12244	5.39673
15.8182	4.02128	4.19659	4.38775	4.61802	4.86943	5.11615	5.38111
15.9394	4.04504	4.21645	4.40297	4.62709	4.87114	5.10996	5.36572
16.0606	4.06888	4.23635	4.41819	4.63617	4.87289	5.1039	5.35062
16.1818	4.09278	4.25627	4.43341	4.64524	4.87468	5.09798	5.33581
16.303	4.11672	4.27619	4.44861	4.65432	4.87653	5.09222	5.32134
16.4242	4.14067	4.29609	4.46379	4.6634	4.87845	5.08665	5.30721
16.5455	4.16461	4.31596	4.47894	4.67247	4.88045	5.08127	5.29346
16.6667	4.18852	4.33579	4.49405	4.68155	4.88253	5.07609	5.28011
16.7879	4.21239	4.35557	4.50911	4.69063	4.8847	5.07115	5.26717
16.9091	4.23618	4.37526	4.52412	4.6997	4.88697	5.06644	5.25466
17.0303	4.25988	4.39488	4.53907	4.70878	4.88935	5.06197	5.24259
17.1515	4.28348	4.41439	4.55395	4.71785	4.89183	5.05777	5.23098
17.2727	4.30695	4.43379	4.56876	4.72693	4.89444	5.05383	5.21983
17.3939	4.33027	4.45307	4.58348	4.73601	4.89716	5.05017	5.20916
17.5152	4.35343	4.47221	4.59812	4.74508	4.90002	5.04679	5.19897
17.6364	4.37641	4.4912	4.61267	4.75416	4.903	5.0437	5.18928
17.7576	4.3992	4.51004	4.62712	4.76324	4.90612	5.0409	5.18008
17.8788	4.42178	4.52871	4.64147	4.77231	4.90938	5.0384	5.17137
18	4.44414	4.54721	4.65572	4.78139	4.91277	5.03621	5.16317

## Sheet: Supp. Table 8 - SWE_boys_ms
abdominal wall (mm)	P3	P10	P25	P50	P75	P90	P97
5	1.03366	1.08689	1.14085	1.20084	1.26088	1.31496	1.36836
5.18182	1.03633	1.08899	1.14247	1.20204	1.26176	1.31563	1.36892
5.36364	1.03899	1.09109	1.1441	1.20324	1.26263	1.3163	1.36946
5.54545	1.04164	1.09319	1.14572	1.20443	1.2635	1.31696	1.36999
5.72727	1.04428	1.09528	1.14734	1.20563	1.26437	1.31762	1.37052
5.90909	1.04691	1.09737	1.14897	1.20683	1.26524	1.31827	1.37103
6.09091	1.04952	1.09945	1.15059	1.20802	1.2661	1.31891	1.37153
6.27273	1.05212	1.10153	1.15221	1.20922	1.26697	1.31955	1.37202
6.45455	1.05471	1.10361	1.15383	1.21042	1.26783	1.32019	1.3725
6.63636	1.05729	1.10568	1.15545	1.21161	1.26869	1.32082	1.37298
6.81818	1.05986	1.10774	1.15706	1.21281	1.26954	1.32144	1.37344
7	1.06242	1.1098	1.15868	1.21401	1.2704	1.32206	1.37389
7.18182	1.06496	1.11186	1.1603	1.2152	1.27125	1.32267	1.37433
7.36364	1.0675	1.11391	1.16191	1.2164	1.27211	1.32328	1.37476
7.54545	1.07002	1.11596	1.16353	1.2176	1.27296	1.32389	1.37519
7.72727	1.07254	1.118	1.16514	1.2188	1.27381	1.32449	1.3756
7.90909	1.07504	1.12004	1.16675	1.21999	1.27466	1.32508	1.37601
8.09091	1.07754	1.12208	1.16836	1.22119	1.2755	1.32567	1.3764
8.27273	1.08002	1.12411	1.16997	1.22239	1.27635	1.32626	1.37679
8.45455	1.0825	1.12613	1.17158	1.22358	1.27719	1.32684	1.37717
8.63636	1.08497	1.12815	1.17319	1.22478	1.27803	1.32742	1.37754
8.81818	1.08742	1.13017	1.1748	1.22598	1.27888	1.32799	1.3779
9	1.08987	1.13218	1.1764	1.22717	1.27972	1.32856	1.37825
9.18182	1.09231	1.13419	1.17801	1.22837	1.28056	1.32913	1.3786
9.36364	1.09474	1.1362	1.17961	1.22957	1.28139	1.32969	1.37894
9.54545	1.09716	1.1382	1.18121	1.23076	1.28223	1.33025	1.37927
9.72727	1.09957	1.14019	1.18281	1.23196	1.28307	1.3308	1.37959
9.90909	1.10197	1.14218	1.18441	1.23316	1.2839	1.33135	1.3799
10.0909	1.10437	1.14417	1.18601	1.23435	1.28474	1.3319	1.38021
10.2727	1.10675	1.14616	1.18761	1.23555	1.28557	1.33245	1.38051
10.4545	1.10913	1.14813	1.1892	1.23675	1.2864	1.33299	1.38081
10.6364	1.1115	1.15011	1.1908	1.23794	1.28724	1.33353	1.3811
10.8182	1.11386	1.15208	1.19239	1.23914	1.28807	1.33406	1.38138
11	1.11621	1.15405	1.19398	1.24034	1.2889	1.3346	1.38165
11.1818	1.11855	1.15601	1.19557	1.24154	1.28973	1.33513	1.38192
11.3636	1.12089	1.15797	1.19716	1.24273	1.29056	1.33566	1.38218
11.5455	1.12322	1.15992	1.19875	1.24393	1.29139	1.33619	1.38244
11.7273	1.12554	1.16187	1.20033	1.24513	1.29222	1.33671	1.38269
11.9091	1.12785	1.16382	1.20192	1.24632	1.29305	1.33723	1.38294
12.0909	1.13015	1.16576	1.2035	1.24752	1.29388	1.33775	1.38318
12.2727	1.13245	1.1677	1.20508	1.24872	1.29471	1.33827	1.38342
12.4545	1.13474	1.16964	1.20666	1.24991	1.29554	1.33879	1.38365
12.6364	1.13702	1.17157	1.20824	1.25111	1.29637	1.3393	1.38388
12.8182	1.13929	1.17349	1.20982	1.25231	1.2972	1.33982	1.3841
13	1.14156	1.17541	1.21139	1.2535	1.29803	1.34033	1.38432
13.1818	1.14382	1.17733	1.21297	1.2547	1.29886	1.34084	1.38453
13.3636	1.14607	1.17925	1.21454	1.2559	1.29969	1.34135	1.38474
13.5455	1.14832	1.18116	1.21611	1.25709	1.30052	1.34186	1.38495
13.7273	1.15055	1.18306	1.21768	1.25829	1.30135	1.34237	1.38516
13.9091	1.15278	1.18496	1.21925	1.25949	1.30218	1.34288	1.38536
14.0909	1.15501	1.18686	1.22081	1.26069	1.30301	1.34339	1.38556
14.2727	1.15722	1.18876	1.22238	1.26188	1.30384	1.3439	1.38575
14.4545	1.15943	1.19065	1.22394	1.26308	1.30467	1.3444	1.38595
14.6364	1.16163	1.19253	1.2255	1.26428	1.3055	1.34491	1.38614
14.8182	1.16383	1.19441	1.22706	1.26547	1.30634	1.34542	1.38633
15	1.16602	1.19629	1.22862	1.26667	1.30717	1.34592	1.38652
15.1818	1.1682	1.19817	1.23018	1.26787	1.308	1.34643	1.3867
15.3636	1.17038	1.20004	1.23173	1.26906	1.30884	1.34694	1.38689
15.5455	1.17254	1.2019	1.23328	1.27026	1.30967	1.34744	1.38707
15.7273	1.17471	1.20376	1.23483	1.27146	1.31051	1.34795	1.38725
15.9091	1.17686	1.20562	1.23638	1.27265	1.31135	1.34846	1.38744
16.0909	1.17901	1.20748	1.23793	1.27385	1.31219	1.34897	1.38762
16.2727	1.18115	1.20933	1.23948	1.27505	1.31302	1.34948	1.3878
16.4545	1.18329	1.21117	1.24102	1.27624	1.31386	1.34999	1.38798
16.6364	1.18542	1.21302	1.24256	1.27744	1.3147	1.3505	1.38816
16.8182	1.18754	1.21486	1.2441	1.27864	1.31555	1.35101	1.38834
17	1.18966	1.21669	1.24564	1.27983	1.31639	1.35153	1.38852
17.1818	1.19177	1.21852	1.24718	1.28103	1.31723	1.35204	1.3887
17.3636	1.19387	1.22035	1.24871	1.28223	1.31808	1.35256	1.38889
17.5455	1.19597	1.22217	1.25025	1.28343	1.31892	1.35308	1.38907
17.7273	1.19806	1.22399	1.25178	1.28462	1.31977	1.3536	1.38925
17.9091	1.20014	1.2258	1.25331	1.28582	1.32062	1.35412	1.38944
18.0909	1.20222	1.22762	1.25483	1.28702	1.32147	1.35464	1.38963
18.2727	1.20429	1.22942	1.25636	1.28821	1.32232	1.35516	1.38982
18.4545	1.20636	1.23123	1.25788	1.28941	1.32317	1.35569	1.39001
18.6364	1.20842	1.23303	1.2594	1.29061	1.32403	1.35622	1.3902
18.8182	1.21048	1.23482	1.26092	1.2918	1.32488	1.35675	1.3904
19	1.21252	1.23661	1.26244	1.293	1.32574	1.35728	1.39059
19.1818	1.21457	1.2384	1.26396	1.2942	1.32659	1.35782	1.39079
19.3636	1.2166	1.24018	1.26547	1.29539	1.32745	1.35836	1.391
19.5455	1.21863	1.24196	1.26698	1.29659	1.32832	1.3589	1.3912
19.7273	1.22066	1.24374	1.2685	1.29779	1.32918	1.35944	1.39141
19.9091	1.22267	1.24551	1.27	1.29898	1.33004	1.35999	1.39162
20.0909	1.22469	1.24728	1.27151	1.30018	1.33091	1.36054	1.39184
20.2727	1.22669	1.24905	1.27301	1.30138	1.33178	1.36109	1.39205
20.4545	1.22869	1.25081	1.27452	1.30257	1.33265	1.36164	1.39228
20.6364	1.23069	1.25256	1.27602	1.30377	1.33352	1.3622	1.3925
20.8182	1.23268	1.25432	1.27752	1.30497	1.33439	1.36276	1.39273
21	1.23466	1.25606	1.27901	1.30617	1.33526	1.36332	1.39297
21.1818	1.23664	1.25781	1.28051	1.30736	1.33614	1.36389	1.3932
21.3636	1.23861	1.25955	1.282	1.30856	1.33702	1.36446	1.39345
21.5455	1.24058	1.26129	1.28349	1.30976	1.3379	1.36503	1.39369
21.7273	1.24254	1.26302	1.28498	1.31095	1.33878	1.3656	1.39394
21.9091	1.24449	1.26475	1.28647	1.31215	1.33966	1.36618	1.3942
22.0909	1.24644	1.26648	1.28795	1.31335	1.34055	1.36677	1.39446
22.2727	1.24838	1.2682	1.28943	1.31454	1.34144	1.36735	1.39472
22.4545	1.25032	1.26992	1.29092	1.31574	1.34232	1.36794	1.39499
22.6364	1.25225	1.27163	1.29239	1.31694	1.34322	1.36853	1.39527
22.8182	1.25418	1.27334	1.29387	1.31813	1.34411	1.36913	1.39555
23	1.2561	1.27505	1.29535	1.31933	1.345	1.36973	1.39583

## Sheet: Supp. Table 9 - SWE_girls_ms
abdominal wall (mm)	P3	P10	P25	P50	P75	P90	P97
6	1.0931	1.11187	1.13235	1.1571	1.1843	1.21125	1.24059
6.12121	1.09244	1.11172	1.13279	1.1583	1.18641	1.21434	1.24484
6.24242	1.09177	1.11156	1.13322	1.15951	1.18854	1.21746	1.24913
6.36364	1.0911	1.11139	1.13365	1.16071	1.19067	1.2206	1.25347
6.48485	1.09042	1.11122	1.13408	1.16192	1.19281	1.22376	1.25786
6.60606	1.08974	1.11105	1.1345	1.16312	1.19496	1.22694	1.26227
6.72727	1.08906	1.11088	1.13492	1.16432	1.19711	1.23014	1.26673
6.84848	1.08839	1.1107	1.13534	1.16553	1.19927	1.23335	1.27121
6.9697	1.08771	1.11053	1.13576	1.16673	1.20143	1.23656	1.27572
7.09091	1.08705	1.11036	1.13618	1.16794	1.20359	1.23979	1.28024
7.21212	1.0864	1.1102	1.13661	1.16914	1.20576	1.24302	1.28478
7.33333	1.08575	1.11005	1.13703	1.17034	1.20792	1.24624	1.28933
7.45455	1.08513	1.10991	1.13747	1.17155	1.21007	1.24947	1.29388
7.57576	1.08451	1.10977	1.1379	1.17275	1.21223	1.25269	1.29842
7.69697	1.08392	1.10965	1.13835	1.17396	1.21437	1.2559	1.30295
7.81818	1.08335	1.10955	1.1388	1.17516	1.21651	1.25909	1.30747
7.93939	1.0828	1.10946	1.13927	1.17636	1.21864	1.26227	1.31196
8.06061	1.08228	1.10939	1.13974	1.17757	1.22076	1.26542	1.31642
8.18182	1.08179	1.10934	1.14022	1.17877	1.22286	1.26855	1.32084
8.30303	1.08133	1.10932	1.14072	1.17998	1.22495	1.27165	1.32521
8.42424	1.08089	1.10931	1.14123	1.18118	1.22702	1.27471	1.32953
8.54545	1.0805	1.10934	1.14176	1.18238	1.22908	1.27774	1.33379
8.66667	1.08014	1.10939	1.1423	1.18359	1.23111	1.28072	1.33798
8.78788	1.07982	1.10947	1.14285	1.18479	1.23313	1.28366	1.34209
8.90909	1.07955	1.10958	1.14343	1.186	1.23512	1.28655	1.34612
9.0303	1.07931	1.10972	1.14403	1.1872	1.23708	1.28938	1.35005
9.15152	1.07912	1.1099	1.14464	1.1884	1.23902	1.29216	1.35388
9.27273	1.07898	1.11011	1.14528	1.18961	1.24093	1.29487	1.35761
9.39394	1.07889	1.11036	1.14594	1.19081	1.24281	1.29752	1.36122
9.51515	1.07885	1.11066	1.14662	1.19202	1.24466	1.3001	1.36471
9.63636	1.07887	1.11099	1.14732	1.19322	1.24648	1.3026	1.36807
9.75758	1.07894	1.11136	1.14806	1.19442	1.24827	1.30503	1.3713
9.87879	1.07907	1.11178	1.14881	1.19563	1.25001	1.30738	1.37439
10	1.07925	1.11224	1.1496	1.19683	1.25173	1.30965	1.37734
10.1212	1.0795	1.11274	1.15041	1.19804	1.2534	1.31183	1.38013
10.2424	1.0798	1.1133	1.15124	1.19924	1.25504	1.31393	1.38277
10.3636	1.08017	1.1139	1.15211	1.20044	1.25663	1.31594	1.38526
10.4848	1.08061	1.11455	1.15301	1.20165	1.25819	1.31785	1.38758
10.6061	1.08111	1.11526	1.15394	1.20285	1.2597	1.31968	1.38974
10.7273	1.08168	1.11601	1.15489	1.20406	1.26117	1.32141	1.39173
10.8485	1.08232	1.11682	1.15588	1.20526	1.2626	1.32304	1.39355
10.9697	1.08302	1.11767	1.1569	1.20647	1.26399	1.32458	1.3952
11.0909	1.0838	1.11859	1.15795	1.20767	1.26533	1.32602	1.39668
11.2121	1.08465	1.11955	1.15904	1.20887	1.26663	1.32736	1.39799
11.3333	1.08557	1.12057	1.16015	1.21008	1.26789	1.32861	1.39913
11.4545	1.08656	1.12165	1.1613	1.21128	1.2691	1.32976	1.40011
11.5758	1.08762	1.12278	1.16248	1.21249	1.27027	1.33081	1.40091
11.697	1.08876	1.12397	1.1637	1.21369	1.27139	1.33176	1.40156
11.8182	1.08998	1.12521	1.16495	1.21489	1.27247	1.33262	1.40204
11.9394	1.09127	1.12651	1.16623	1.2161	1.27351	1.33339	1.40236
12.0606	1.09263	1.12787	1.16754	1.2173	1.27451	1.33407	1.40252
12.1818	1.09407	1.12928	1.16889	1.21851	1.27546	1.33465	1.40254
12.303	1.09558	1.13075	1.17026	1.21971	1.27637	1.33515	1.40241
12.4242	1.09716	1.13227	1.17167	1.22091	1.27724	1.33556	1.40213
12.5455	1.09882	1.13385	1.17312	1.22212	1.27807	1.33588	1.40172
12.6667	1.10056	1.13548	1.17459	1.22332	1.27887	1.33613	1.40118
12.7879	1.10236	1.13717	1.1761	1.22453	1.27962	1.33629	1.40051
12.9091	1.10424	1.13891	1.17763	1.22573	1.28034	1.33638	1.39972
13.0303	1.10619	1.1407	1.1792	1.22693	1.28102	1.3364	1.39882
13.1515	1.10821	1.14254	1.18079	1.22814	1.28167	1.33635	1.39781
13.2727	1.1103	1.14444	1.18241	1.22934	1.28229	1.33623	1.3967
13.3939	1.11246	1.14638	1.18406	1.23055	1.28287	1.33605	1.39549
13.5152	1.11469	1.14838	1.18574	1.23175	1.28342	1.33581	1.39419
13.6364	1.11698	1.15042	1.18745	1.23295	1.28395	1.33551	1.39281
13.7576	1.11934	1.1525	1.18918	1.23416	1.28444	1.33516	1.39135
13.8788	1.12176	1.15464	1.19093	1.23536	1.28492	1.33476	1.38983
14	1.12424	1.15681	1.19271	1.23657	1.28536	1.33431	1.38824
14.1212	1.12678	1.15903	1.19451	1.23777	1.28579	1.33383	1.38659
14.2424	1.12938	1.16128	1.19633	1.23897	1.28619	1.3333	1.3849
14.3636	1.13203	1.16357	1.19817	1.24018	1.28657	1.33274	1.38316
14.4848	1.13473	1.16591	1.20003	1.24138	1.28694	1.33215	1.38138
14.6061	1.13749	1.16827	1.20191	1.24259	1.28729	1.33153	1.37956
14.7273	1.14029	1.17067	1.2038	1.24379	1.28762	1.33089	1.37772
14.8485	1.14314	1.1731	1.20572	1.24499	1.28794	1.33022	1.37586
14.9697	1.14603	1.17555	1.20764	1.2462	1.28825	1.32954	1.37398
15.0909	1.14897	1.17804	1.20958	1.2474	1.28855	1.32884	1.37209
15.2121	1.15194	1.18055	1.21153	1.24861	1.28884	1.32814	1.3702
15.3333	1.15494	1.18308	1.21349	1.24981	1.28913	1.32742	1.3683
15.4545	1.15798	1.18563	1.21547	1.25101	1.2894	1.3267	1.36641
15.5758	1.16105	1.1882	1.21745	1.25222	1.28968	1.32598	1.36452
15.697	1.16415	1.19079	1.21944	1.25342	1.28995	1.32526	1.36265
15.8182	1.16727	1.19339	1.22143	1.25463	1.29022	1.32454	1.36079
15.9394	1.17041	1.19601	1.22343	1.25583	1.29049	1.32383	1.35895
16.0606	1.17357	1.19863	1.22543	1.25704	1.29076	1.32312	1.35714
16.1818	1.17674	1.20126	1.22744	1.25824	1.29103	1.32243	1.35535
16.303	1.17992	1.2039	1.22944	1.25944	1.29131	1.32175	1.35359
16.4242	1.18312	1.20654	1.23145	1.26065	1.29159	1.32109	1.35186
16.5455	1.18632	1.20918	1.23345	1.26185	1.29188	1.32044	1.35017
16.6667	1.18952	1.21182	1.23546	1.26306	1.29218	1.31981	1.34852
16.7879	1.19273	1.21446	1.23746	1.26426	1.29248	1.31921	1.34691
16.9091	1.19593	1.21709	1.23945	1.26546	1.2928	1.31862	1.34534
17.0303	1.19913	1.21972	1.24144	1.26667	1.29312	1.31807	1.34382
17.1515	1.20232	1.22234	1.24343	1.26787	1.29346	1.31753	1.34234
17.2727	1.2055	1.22495	1.24541	1.26908	1.2938	1.31703	1.34091
17.3939	1.20867	1.22755	1.24738	1.27028	1.29416	1.31655	1.33953
17.5152	1.21182	1.23013	1.24934	1.27148	1.29454	1.3161	1.33821
17.6364	1.21495	1.2327	1.25129	1.27269	1.29492	1.31569	1.33693
17.7576	1.21807	1.23526	1.25323	1.27389	1.29532	1.31531	1.33571
17.8788	1.22116	1.23779	1.25516	1.2751	1.29574	1.31495	1.33455
18	1.22423	1.24031	1.25708	1.2763	1.29617	1.31464	1.33344
